# Supplementary material for: Storable Cell-Laden Alginate Based Bioinks for 3D Biofabrication
Source: Bioengineering (Basel). 2022 Dec 23;10(1):23. doi: 10.3390/bioengineering10010023 (PMC9854877; doi:10.3390/bioengineering10010023)
Supplement: Supplementary file 1 [file bioengineering-10-00023-s001.zip]

Archive with 1 entries (1 files):
- bioengineering-2028967-supplementary.pdf
